# Supplementary material for: lncRNA-803 Suppresses Apoptosis in DF-1 Cells via the miR-6555-3p/MDM4/p53 Axis
Source: Genes (Basel). 2026 Apr 12;17(4):440. doi: 10.3390/genes17040440 (PMC13116624; doi:10.3390/genes17040440)
Supplement: Supplementary file 1 [file genes-17-00440-s001.zip]

Archive with 1 entries (1 files):
- genes-4238181-supplementary.xls
