# Supplementary material for: lncRNA-803 Suppresses Apoptosis in DF-1 Cells via the miR-6555-3p/MDM4/p53 Axis
Source: Genes (Basel). 2026 Apr 12;17(4):440. doi: 10.3390/genes17040440 (PMC13116624; doi:10.3390/genes17040440)
Supplement: Supplementary file 1 [file genes-17-00440-s001.zip › genes-4238181-supplementary.xls]

## Sheet: Sheet1
Table S1 Primer sequences for RT-qPCR
Name	Sequence（5'-3'）
GAPDH-F	GCTGCTAAGGCTGTGGG
GAPDH-R	GCATCAAAGGTGGAGGAAT
lncRNA803-F	CCACATAATCCCAGC
lncRNA803-R	CAAGCCCAAACACAT
p53-F	CGCCCCATCCTCACCAT
p53-R	GCTCGCTTAGCCACGCC
TP53BP1-F	TAACCACGCAGATAGAA
TP53BP1-R	TGTTGGGGTAAAAAAGT
MDM2-F	AGTAGCGTGCTTTGC
MDM2-R	ATGTCCTGTTTTGCC
MDM4-F	TTGGATTTGGCACGAGAA
MDM4-R	ATGGCATAGGAAGCAAGGAT
Caspase8-F	AGAACTCAGAAGGAT
Caspase8-R	TACAGCAAACAAAAC
Caspase9-F	GCCATATTCAGTTTCCCG
Caspase9-R	GGCTCGTCCTCATTCCCT
Bax-F	TATGGGACACCAGGAGGGTA
Bax-R	CGTAGACCTTGCGGATAAAGC
Bcl2-F	GCCGCTACCAGAGGGA
Bcl2-R	CGAAGAAGGCGACGAT
Caspase3-F	GCAGTTTTGTTTGTG
Caspase3-R	AAGAGTTTGGGTTTC
miR-6555-3p	AATGTGGCCTCAACAGAGCAG
miR-6623-3p	ACAGCTGGAGACCATCTTTTCA
miR-1655-5p	TCAGCTGGTCTTGGGTAAATGC
